# Supplementary material for: Soybean-Based Polyol as a Substitute of Fossil-Based Polyol on the Synthesis of Thermoplastic Polyurethanes: The Effect of Its Content on Morphological and Physicochemical Properties
Source: Polymers (Basel). 2023 Oct 6;15(19):4010. doi: 10.3390/polym15194010 (PMC10574837; doi:10.3390/polym15194010)
Supplement: Supplementary file 1 [file polymers-15-04010-s001.zip]

Archive with 1 entries (1 files):
- polymers-2636475-supplementary.pdf
